# Supplementary material for: Mechanism of antibody-specific deglycosylation and immune evasion by Streptococcal IgG-specific endoglycosidases
Source: Nat Commun. 2023 Mar 27;14:1705. doi: 10.1038/s41467-023-37215-3 (PMC10042849; doi:10.1038/s41467-023-37215-3)
Supplement: Supplementary file 7 — Source Data [file 41467_2023_37215_MOESM7_ESM.xlsx]

## Sheet: Supplementary Fig. 1c
Suplemenatry fig 1c	SDS-PAGE showing the fractions of the EndoSE235A-Fc complex concentrated from GraFix centrifugation and the enzyme and substrate components (L1-L4) and the protein ladder (L5)

## Sheet: Figure 6e
Figure 6e
S0 (µM)	V0 (µM s-1)	sd (µM s-1)
0	0	0
6	0.9754	0.095
10	1.5665	0.048
20	2.641	0.032
40	3.6105	0.133
80	4.41	0.162
KM =	26.7 ± 2.9 µM
kcat =	5.9 ± 0.3 s-1

## Sheet: Supplementary Figure 21a
Supplementary Figure 21a
Relaxation time (ms)	Normalized intensity Ralpha (AU)	Normalized intensity Rbeta (AU)
0	1	1
1.5	0.928275	0.864963
3	0.869542	0.65622
4.5	0.838498	0.483021
6	0.75207	0.360682
7.5	0.708886	0.279705
9	0.706166	0.260229
10.5	0.583777	0.241506
12	0.5815	0.289509
13.5	0.54673	0.215054
15	0.532502	0.189219
18.75	0.472331	0.143941
22.5	0.329679	0.097177
26.25	0.363456	0.072957
30	0.252362	0.024856
37.5	0.213693	0.022957
45	0.169204	0.02708
52.5	0.143279	0.026358
60	0.060481	0.019173
67.5	0.070011	0.018671
75	0.090375	0.013625
115	0.065484	0.000243
150	0.013267	-0.021895
220	0.0075493	-0.00873463
300	0.009981	0.000346

## Sheet: Supplementary Figure 21b
Supplementary Figure 21b
Relaxation time (ms)	Normalized intensity Ralpha (AU)	Normalized intensity Rbeta (AU)
0	0.968864	1
2	0.965278	0.850993
4	0.907859	0.786071
6	0.82082	0.646883
8	0.822698	0.588853
10	0.967741	0.502306
12	0.948423	0.502188
14	0.788343	0.418534
16	0.724568	0.40321
18	0.881477	0.375143
20	0.691392	0.326682
25	0.643697	0.238215
30	0.706046	0.191038
35	0.593407	0.135033
40	0.588216	0.111769
50	0.4604	0.068477
60	0.466436	0.048718
70	0.338976	0.042786
80	0.335775	0.033752
90	0.266266	0.029382
100	0.236819	0.024626
120	0.165874	0.008212
150	0.093667	0.020564
180	0.058667	-0.003386
200	0.042439	0.011683
300	0.0064923	0.002293
400	0.00038	0.000204
800	-0.010326	0.001379
1000	0.000908	0.002279
1500	0.001011	-0.002396
2000	0.00476	0.006491
